# Supplementary material for: Multi-Functional Materials Based on Cu-Doped TiO2 Ceramic Fibers with Enhanced Pseudocapacitive Performances and Their Dielectric Characteristics
Source: Polymers (Basel). 2022 Nov 4;14(21):4739. doi: 10.3390/polym14214739 (PMC9654394; doi:10.3390/polym14214739)
Supplement: Supplementary file 1 [file polymers-14-04739-s001.zip]

Archive with 1 entries (1 files):
- polymers-1993095-supplementary.pdf
